# Supplementary material for: Antamanide Analogs as Potential Inhibitors of Tyrosinase
Source: Int J Mol Sci. 2022 Jun 2;23(11):6240. doi: 10.3390/ijms23116240 (PMC9181589; doi:10.3390/ijms23116240)
Supplement: Supplementary file 1 [file ijms-23-06240-s001.zip]

Archive with 1 entries (1 files):
- ijms-1714838-supplementary.pdf
